# Supplementary material for: Predictive Modeling of Phenotypic Antimicrobial Susceptibility of Selected Beta-Lactam Antimicrobials from Beta-Lactamase Resistance Genes
Source: Antibiotics (Basel). 2024 Feb 28;13(3):224. doi: 10.3390/antibiotics13030224 (PMC10967287; doi:10.3390/antibiotics13030224)
Supplement: Supplementary file 1 [file antibiotics-13-00224-s001.zip]

Archive with 1 entries (1 files):
- antibiotics-2874939-supplementary.pdf
